# Supplementary material for: Robust Transgene Expression from Bicistronic mRNA in the Green Alga Chlamydomonas reinhardtii
Source: G3 (Bethesda). 2016 Oct 20;6(12):4115–25. doi: 10.1534/g3.116.033035 (PMC5144980; doi:10.1534/g3.116.033035)
Supplement: Supplemental Material [file supp_g3.116.033035_FileS1.xlsx]

## Sheet: Sheet1
Primer name	Sequence 5'-3'	Used for construction of
MOP651	GTTAATTGCGTTAATTAAGATATCCCAGTCGGGAAACCTGTCG	pMO448
MOP652	CTGGGATATCTTAATTAACGCAATTAACCCTCACTAAAGG	pMO448
MOP653	CAAGGCCTTGGTACGTTAACCTCGAATCTCCTGCAAATGGAAACGGCGACGC	pMO448
MOP654	GTTAACGTACCAAGGCCTTGATAGCATATGGACGATGCGTTGCGTGCAC	pMO448
MOP655	CAAGGCCTTGATAGCATAGCGGCCGCTACGTAAATTCCG	pMO455
MOP657	GCAGGAGATTCGAGGTTAACATGGTGAGCAAGGGCGAGGAGCTG	pMO449, pMO488, pMO490, pMO519
MOP658	AGGCCTTGGTACGTTCTTGTCGTCATCGTCCTTGTAGTCGATGTC	pMO449, pMO455, pMO459, pMO463, pMO464, pMO466, pMO467, pMO473, pMO474
MOP663	GAGCTGCCACCTTGACAAACAACTC	pMO490, pMO520
MOP665	CGTGTTTTTCAAAGGAAAACCACGTCCCCGTGGTTCGGGGGGCCTAGACGTTTTTTAACC	pMO455
MOP666	TGGTTTTCCTTTGAAAAACACGATGATAATATGGCCACAACCATGGACGATGCGTTGCGT	pMO455
MOP674	GCAGGAGATTCGAGGTTATGGGCGTGGCTGACCTGATCAAGAAG	pMO459
MOP678	ATGGACGATGCGTTGCGTGCAC	pMO467, pMO463, pMO464, pMO466, pMO473, pMO474
MOP679	CGTACCAAGGCCTTGAGAACAATATTGGAAACCATTTCAACTCAACAAGCAATTTCATCA	pMO463, pMO464
MOP680	CAACGCATCGTCCATTGAGGATCTGAAATTGGTTGGAAGTGATGAAATTGCTTGTTGAGT	pMO463, pMO464
MOP681	CGTACCAAGGCCTTGAAATCATTTCCTTGCAATTCTCTAGAACAATATTGGAAAC	pMO463
MOP683	CAACGCATCGTCCATCATTTGTTGCAGCCTCTCTCTCCAGACCGTAATCCT	pMO473
MOP684	CGTACCAAGGCCTTGACAGAGAGAGTAACGCACAATCACTACTCAAACGACAACAGCAAA	pMO466
MOP685	CAACGCATCGTCCATGTTATTGCCCAGTTGAGATCCGTATATATTGCGCTTTGCTGTTGT	pMO466
MOP686	CGTACCAAGGCCTTGA GAATTCGTCGATTCGGTTGCAGCATTTAAAGCGGTTGACAACTT	pMO467
MOP687	TTACTTACTACACCCTTTTCTTCAACCTTCTTTTTCCTTCTTTTAAAGTTGTCAACCGCT	pMO467
MOP688	AGAAGGTTGAAGAAAAGGGTGTAGTAAGTAAGTATAAGTACAGACCGGAGAAGTACGCCG	pMO467
MOP689	CAACGCATCGTCCATTTTCTTCTTTCAAATTAAACGAATCAGGACCGGCGTACTTCTCCG	pMO467
MOP696	ACAAGAACGTACCAAGGCCT	pMO470, pMO471
MOP698	GCAACGCATCGTCCATATGCTATCATTAAGGCCTTGGTACGTTCTTGT	pMO471
MOP699	GCAACGCATCGTCCATATGTCTATCATTAAGGCCTTGGTACGTTCTTGT	pMO470
MOP700	CGTACCAAGGCCTTAACATGATTATGACTCCGATGAGGATTACGGTCT	pMO473, pMO474
MOP701	CAACGCATCGTCCATCATTTGTTGCAGGGAGAGAGAGGAGACCGTAATCCT	pMO474
MOP741	GCAGGAGATTCGAGGTTATGGCTGACGAGGGCGAGGTCTCTG	pMO483
MOP742	CCCTTGCTCACCATGTTGAAGCACTTCCGGTGCACGATCGAG	pMO483
MOP743	GCAGGAGATTCGAGGTTATGAGCTACAAGGCAAAGACCGTCG	pMO484
MOP745	CCCTTGCTCACCATGTTGAAGAGCGAGGTCTTCTTCATGATC	pMO484
MOP749	ACAAGAACGTACCAAGGAAGATGAGCAAGGACGGCAAGAAGAAGAAGAAGAAGTCGA	pMO480
MOP750	TCGTCCATATGCTATCAAGGCATGATCACGCACTTGGTCTTCGACTTCTTCTTCTTCTTC	pMO480
MOP757	GCAGGAGATTCGAGGTTATGGCCTGGGAAGCCTACATTACCT	pMO482
MOP758	CCCTTGCTCACCATGTTGTACCCCTGGTCCGCGAGGTAGTCA	pMO482
MOP761	GCAACGCATCGTCCATATGTCTATCAAGGCTTGATCAGCTCGTCCATGCCCAGG	pMO488, pMO519
MOP765	GGCGGTGGCGACTACAAGGACCATG	pMO490, pMO520
MOP766	GTAGTCGCCACCGCCCTTGTACAGCTCGTCCATGCCGTGA	pMO490
MOP800	GATATCTTGTCTGCTCCCGGCATCC	pMO507, pMO508
MOP801	ATGGCCAGGTGAGTCGACGA	pMO507, pMO508
MOP802	GGAGCAGACAAGATATCACCAATCGTCACACGAGCC	pMO507
MOP803	CGACTCACCTGGCCATTGGGCTTGTTGTGAGTAGCAG	pMO507
MOP804	GGAGCAGACAAGATATCAAGCTTCTTTCTTGCGCTATGACA	pMO508
MOP805	CGACTCACCTGGCCATGTTTGCGGGTTGTGACTGAAAC	pMO508
MOP815	GCAGGAGATTCGAGGTTATGGCGGAACAGGAGAAACCCAAAG	pMO515
MOP816	CCCTTGCTCACCATGTTCATGTGCCGCTTCGAGGAAATCTTT	pMO515
MOP830	ACAAGAACGTACCAAGGCCTTGACGCTCCGTGTAAATGGAGGCGCTCG	pMO518
MOP831	GCAACGCATCGTCCATATGGGCTTGTTGTGAGTAGCAG	pMO518
MOP832	GTAGTCGCCACCGCCCTTGTACAGCTCGTCCATGCCGCCGGT	pMO520
MOP833	GCAGGAGATTCGAGGTTAACATGGTGTCCAAGGGCGAGGAGGACAA	pMO520
