# Supplementary material for: Robust Transgene Expression from Bicistronic mRNA in the Green Alga Chlamydomonas reinhardtii
Source: G3 (Bethesda). 2016 Oct 20;6(12):4115–25. doi: 10.1534/g3.116.033035 (PMC5144980; doi:10.1534/g3.116.033035)
Supplement: Supplemental Material [file supp_g3.116.033035_FileS2.xlsx]

## Sheet: Sheet1
IRES name	Origin	Type	Length (nt)	Sequence (a)	Used in plant	Used in other organism	Reference
EMCV	Encephalomyocarditis virus	Picornavirus	573	TGA TAGCATAGCGGCCGCTACGTAAATTCCGCCCCTCTCCCTCCCCCCCCCCTAACGTTACTGGCCGAAGCCGCTTGGAATAAGGCCGGTGTGCGTTTGTCTATATGTTATTTTCCACCATATTGCCGTCTTTTGGCAATGTGAGGGCCCGGAAACCTGGCCCTGTCTTCTTGACGAGCATTCCTAGGGGTCTTTCCCCTCTCGCCAAAGGAATGCAAGGTCTGTTGAATGTCGTGAAGGAAGCAGTTCCTCTGGAAGCTTCTTGAAGACAAACAACGTCTGTAGCGACCCTTTGCAGGCAGCGGAACCCCCCACCTGGCGACAGGTGCCTCTGCGGCCAAAAGCCACGTGTATAAGATACACCTGCAAAGGCGGCACAACCCCAGTGCCACGTTGTG…	Tobacco	Various	(1) (2)
CrTMVcp	Crucifer-infecting tobacco mosaic virus, CP gene	Tobamovirus	148	TGA GAATTCGTCGATTCGGTTGCAGCATTTAAAGCGGTTGACAACTTTAAAAGAAGGAAAAAGAAGGTTGAAGAAAAGGGTGTAGTAAGTAAGTATAAGTACAGACCGGAGAAGTACGCCGGTCCTGATTCGTTTAATTTGAAAGAAGAAA ATG	Tobacco, WGE	HeLa, yeast, RRL (c)	(3)
PVY long	Potato virus Y	Potyvirus	91	TGA AATCATTTCCTTGCAATTCTCTAGAACAATATTGGAAACCATTTCAACTCAACAAGCAATTTCATCACTTCCAACCAATTTCAGATCCTCA ATG	Tobacco	RRL (c)	(4) (5)
PVY short	Potato virus Y	Potyvirus	66	TGA GAACAATATTGGAAACCATTTCAACTCAACAAGCAATTTCATCACTTCCAACCAATTTCAGATCCTCA ATG	Tobacco	RRL (c)	(5)
PFBV	Pelargonium flower break virus	Carmovirus	78	TGA CAGAGAGAGTAACGCACAATCACTACTCAAACGACAACAGCAAAGCGCAATATATACGGATCTCAACTGGGCAATAAC ATG	Tobacco, WGE (b)		(6)
PLRV	Potato leafroll polerovirus	Polerovirus	55	TAA CATGATTATGACTCCGATGAGGATTACGGTCTGGAGAGAGAGGCTGCAACAAATG ATG	Potato, WGE (b)	RRL (c)	(7)
(a) IRES sequence indicated in bold letters
(b) WGE, in vitro expression using wheat germ extract
(c) RRL, in vitro expression using rabbit reticulocyte lysate
(1) Bochkov Y. A., Palmenberg A. C., 2006 Translational efficiency of EMCV IRES in bicistronic vectors is dependent upon IRES sequence and gene location. BioTechniques 41: 283–292.
(2) Urwin P., Yi L., Martin H., Atkinson H., Gilmartin P. M., 2000 Functional characterization of the EMCV IRES in plants. Plant J 24: 583–589.
(3) Dorokhov Y. L., Skulachev M. V., Ivanov P. A., Zvereva S. D., Tjulkina L. G., Merits A., Gleba Y. Y., Hohn T., Atabekov J. G., 2002 Polypurine (A)-rich sequences promote cross-kingdom conservation of internal ribosome entry. Proc Natl Acad Sci USA 99: 5301–5306.
(4) Levis C., Astier-Manifacier S., 1993 The 5' untranslated region of PVY RNA, even located in an internal position, enables initiation of translation. Virus Genes 7: 367–379.
(5) Yang L. J., Hidaka M., Sonoda J., Masaki H., Uozumi T., 1997 Mutational analysis of the potato virus Y 5' untranslated region for alteration in translational enhancement in tobacco protoplasts. Biosci Biotechnol Biochem 61: 2131–2133.
(6) Fernández-Miragall O., Hernández C., 2011 An internal ribosome entry site directs translation of the 3′-gene from Pelargonium Flower Break Virus genomic RNA: Implications for infectivity. PLoS ONE 6: e22617.
(7) Jaag H. M., Kawchuk L., Rohde W., Fischer R., Emans N., Prüfer D., 2003 An unusual internal ribosomal entry site of inverted symmetry directs expression of a potato leafroll polerovirus replication-associated protein. Proc Natl Acad Sci USA 100: 8939–8944.
